# Supplementary material for: Maternal Exposure to Endocrine-Disrupting Chemicals: Analysis of Their Impact on Infant Gut Microbiota Composition
Source: Biomedicines. 2024 Jan 19;12(1):234. doi: 10.3390/biomedicines12010234 (PMC10813257; doi:10.3390/biomedicines12010234)
Supplement: Supplementary file 1 [file biomedicines-12-00234-s001.zip]

Archive with 1 entries (1 files):
- biomedicines-2803717-supplementary.pdf
